# Supplementary material for: Superinfection promotes replication and diversification of defective HIV-1 proviruses in people with non-suppressible viraemia
Source: Nat Microbiol. 2025 Oct 3;10(11):2736–48. doi: 10.1038/s41564-025-02135-z (PMC12578631; doi:10.1038/s41564-025-02135-z)
Supplement: Supplementary file 3 — Excel file with data, with each part of the figure on a new tab. [file 41564_2025_2135_MOESM3_ESM.xlsx]

## Sheet: Figure 1e
Participant	Years since ART Initiation	Intact proviruses per 1M T cells	% Intact by IPDA
P1	0.164384	472098	79.6137
P1	2.89589	26222.7	79.1389
P1	3.27397	20240.8	90.7663
P1	3.87397	22310.4	100.249
P2	1.6137	148034	82.2171
P2	3.3589	27902.1	106.044
P2	4.29863	10394.1	97.4827
P2	7.55616	1660.46	86.042
P2	8.7863	1148.82	80.3384
P2	9.25753	694.556	93.5107

## Sheet: Figure 1f
Participant	Years since ART Initiation	Infectious Units per million CD4 T cells
P1	3.27397	3.18003
P2	5.04384	1.4417

## Sheet: Figure 1g
Participant	Years since ART Initiation	IUPM	IPDA Intact	IUPM/IPDA
P1	3.27397	3.18003	20240.8	0.00015711
P2	5.04384	1.4417	10394.1	0.000138703
