# Supplementary material for: Superinfection promotes replication and diversification of defective HIV-1 proviruses in people with non-suppressible viraemia
Source: Nat Microbiol. 2025 Oct 3;10(11):2736–48. doi: 10.1038/s41564-025-02135-z (PMC12578631; doi:10.1038/s41564-025-02135-z)
Supplement: Supplementary file 4 — Excel file with data, with each part of the figure on a new tab. [file 41564_2025_2135_MOESM4_ESM.xlsx]

## Sheet: Figure 3c
Participant	Years since ART Initiation	Δ1417 (copies/1M cells)	Δ313 (copies/1M cells)	LTRgag (cp/1M cells)
P1	0.164384	533821	538792	627505
	2.89589	35987.6	35453.8	37438.6
	3.27397	31006.9	32454.2	33872.4
	3.87397	25105.8	27371.1	28175
P2		Δ270 (copies/1M cells)	WT270 (cp/1M cells)
	1.6137	262420	5543.94
	3.32055	10332.4	351.209
	3.51233	8207.76	294.183
	3.74247	7506.24	271.299
	3.99178	5358.73	203.957
	4.29863	5676.78	214.319
	5.83014	1719.36	1042.01
	7.55616	2843.63	207.412
	8.7863	1013.48	65.4112
	9.25753	618.239	50.9607

## Sheet: Figure 3d
Participant	Δ1417 RNA (copies/mL)	Δ313 RNA (copies/mL)	LTRgag RNA (copies/mL)
P1	2090	3505	3852
	700	2479	4982
	1594	3146	3690
			3845
			3892
			4447
P2	Δ270 RNA (copies/mL)	WT270 RNA (copies/mL)
	215.557	3058.48
	480.903	2666.55
	491.094	2647.32

## Sheet: Figure 3e
Participant	HIV-RNA copies / mL plasma
P1	Δ1417	Δ313	LTR-gag
	5.93889	0	25.7403
	10.1621	6.09699	12.1947
	10.2606	6.1561	14.3654
	HIV-RNA copies / mL plasma
P2	Δ270	WT-270
	47.0499	35.8999
	35.5835	40.6701
	47.485	32.0769
	45.1948	46.487
	41.2148	45.0814
