# Supplementary material for: Superinfection promotes replication and diversification of defective HIV-1 proviruses in people with non-suppressible viraemia
Source: Nat Microbiol. 2025 Oct 3;10(11):2736–48. doi: 10.1038/s41564-025-02135-z (PMC12578631; doi:10.1038/s41564-025-02135-z)
Supplement: Supplementary file 5 — Excel file with data, with each part of the figure on a new tab. [file 41564_2025_2135_MOESM5_ESM.xlsx]

## Sheet: Figure 4b
Construct	NL4-3 WT	Δ313Δ1417	Δ270
	2406000	0	2.489
	1611000	0	2.833
	1829000
p24 (ng/mL)

## Sheet: Figure 4d
Construct transfected into 293T HEK cells	NL4-3 Δ1417Δ313	NL4-3 Δ270	NL4-3 WT	NL4-3 ΔEnv
	1.09	1.7	41.5	0.59
	1.15	1.42	41	0.7
Percentage Env positive cells (VRC01 + 3BNC117)
