# Supplementary material for: Superinfection promotes replication and diversification of defective HIV-1 proviruses in people with non-suppressible viraemia
Source: Nat Microbiol. 2025 Oct 3;10(11):2736–48. doi: 10.1038/s41564-025-02135-z (PMC12578631; doi:10.1038/s41564-025-02135-z)
Supplement: Supplementary file 6 — Excel file with data, with each part of the figure on a new tab. [file 41564_2025_2135_MOESM6_ESM.xlsx]

## Sheet: Figure 5b
Days post infection	SupT1 WT cells + NL4-3ΔNef-miRFP670				SupT1 Δ270 cells + NL4-3ΔNef-miRFP670				SupT1 Δ1417Δ313 cells + NL4-3ΔNef-miRFP670
2	5.763	7.436	7.43	8.44	8.6	10.08	9.53	9.25	10.31	10.27	9.16	9.64
3	14.146	17.7	18.344	19.655	11.36	13.75	13.3	11.95	14.46	12.05	11.97	14.15
4	33.327	44.03	40.772	47.795	12.78	17.65	17.36	14.96	17.79	18.33	13.6	16.31
5	75.87	89.7	87.61	91.22	19.84	28.686	33.376	26.84	22.22	24.72	23.04	24.09
cells % RFP+

## Sheet: Figure 5c
Virus titers normalized to SupT1 WT 3 days post infection
Cell line infected:	SupT1 WT cells	SupT1 Δ270 cells	SupT1 Δ1417Δ313 cells
	0.704374	0.0523669	0.0457799
	0.977648	0.0812401	0.0545626
	0.976089	0.0867293	0.0453408
	1.34189	0.0776172	0.0351309

## Sheet: Figure 5d
Cell line infected	RFP/Total				BFP/Total
SupT1 WT cells	99.7512	99.7067	99.7061	99.8122	0.248756	0.293347	0.293926	0.187816
SupT1 Δ270 cells	50	52.6483	59.3391	66.6667	50	47.3517	40.6609	33.3333
SupT1 Δ1417Δ313 cells	38.9706	40	32.6446	40.3079	61.0294	60	67.3554	59.6921

## Sheet: Figure 5f
Days post infection	SupT1 Δ1417Δ313 cells				SupT1 Δ1417Δ313 cells + NL4-3ΔNef-miRFP670
2	0.0098	0	0	0	1.543	1.12	0.753	0.817
4	0	0	0	0	1.89	2.23	1.39	1.53
5	0.03	0.017	0	0	2.12	2.54	1.57	1.78
% cells BFP+

## Sheet: Figure 5g
Days post infection	SupT1 Δ270 cells				SupT1 Δ270 cells + NL4-3ΔNef-miRFP670
2	0.44	0.64	1.06	1	2.31	3.67	6.92	4.94
4	1.71	2.18	2.81	4.05	5.85	8.16	15.32	11.83
5	3.28	4.669	5.3	7.83	9.06	16.05	28.8	23.78
% cells BFP+

## Sheet: Figure 5h
Cell line infected with WT Virus	SupT1 WT	SupT1 Δ1417Δ313 cells
% WT virus in GFP+ target cells	9.73	0.62
	10.5	0.81
	18.5	0.92
	10.7	0.62
	9.95	0.57
	9.48	0.8
Cell line infected with WT Virus	SupT1 WT	SupT1 Δ1417Δ313 cells
% Δ1417Δ313 virus in GFP+ target cells	0.019	1.63
	0.039	1.6
	0	1.61
	0	1.55
	0	1.46
	0.028	1.59
Cell line infected with WT Virus	SupT1 WT	SupT1 Δ1417Δ313 cells
HIV R0	5.2485	0.643355
	5.37277	0.952014
	10.2694	1.16039
	7.82604	0.707315
	5.61574	0.640148
	5.39851	1.10266
HIV R0 geomean	6.39981	0.841406
Cell line infected with WT Virus	SupT1 WT	SupT1 Δ1417Δ313 cells
DIP R0	0.0102489	1.6914
	0.019956	1.88052
	0	2.03068
	0	1.76829
	0	1.63968
	0.015945	2.19154
DIP R0 geomean	N/A	1.85725
