# Supplementary material for: Superinfection promotes replication and diversification of defective HIV-1 proviruses in people with non-suppressible viraemia
Source: Nat Microbiol. 2025 Oct 3;10(11):2736–48. doi: 10.1038/s41564-025-02135-z (PMC12578631; doi:10.1038/s41564-025-02135-z)
Supplement: Supplementary file 7 — Excel file with data, with each part of the figure on a new tab. [file 41564_2025_2135_MOESM7_ESM.xlsx]

## Sheet: Extended Data Figure 1c
Root to Tip	P01					P02					Average Pairwise Distance	P01					P02
Timepoint	TP1	TP2	TP3	TP4		TP1	TP2	TP3	TP5		Timepoint	TP1	TP2	TP3	TP4		TP1	TP2	TP3	TP5
	0.010211	0.00680735	0.00476515	0.00408441		0.0129428	0.0156569	0.0108918	0.00975976			0.016338	0.01089	0.0095303	0.011572		0.014986	0.022464	0	0.02102
	0.00612662	0.00680735	0.00680735	0.00884956		0.00884956	0.0108918	0.0108918	0.0115725			0.015657	0.01089	0.0088496	0.008169		0.02248	0.023145	0.0170184	0.01877
	0.00680735	0.00680735	0.00544588	0.00408441		0.0108918	0.010211	0.010211	0.0122532			0.00885	0.00885	0.0081688	0.00885		0.011572	0.01838	0.0170184	0.02246
	0.00884956	0.00748809	0.00748809	0.00408441		0.0115725	0.010211	0.00748809	0.0108918			0.016338	0.0143	0.0115725	0.008169		0.017711	0.023145	0.0163376	0.01426
	0.00340368	0.00612662	0.00816882	0.00476515		0.0163376	0.012934	0.0122532	0.0108918			0.013615	0.01021	0.0142954	0.00885		0.017699	0.01838	0.0163376	0.01906
	0.00544588	0.00748809	0.00619195	0.00476515		0.0122532	0.0108918	0.0108918	0.0204221			0.012934	0.01225	0.012934	0		0.014295	0	0.0149762	0.01634
	0.00544588	0.00694927	0.00408441	0.00816882		0.0204221	0.012934	0.0149762	0.00953029			0.011572	0.01021	0.010211	0.006807		0.025204	0.019061	0.0176991	0
	0.00953029	0.00340368	0.00680735	0.00953029		0.00816882		0.0136147	0.0156569			0.006807	0.00681	0.0108918	0.010892		0.022464	0.01838	0.0176991	0.02246
	0.00612662	0.00953029	0.00476515	0.00884956		0.0170184		0.0108918	0.0163376			0.006127	0.00613	0.0095303	0.00885		0.017018	0.017699	0.0183799	0.01974
	0.00748809	0.00476515	0.00408441	0.010211		0.0149762		0.0149762	0.00884956			0.010892	0.01157	0.0095303	0.00885		0.019741	0.017699	0.0183799	0.01566
	0.00748809	0.00680735	0.0108918	0.00476515		0.0136147		0.0108918	0.0115883			0.014976	0.01157	0.0092879	0.00885		0.021117	0.022464	0.0156569	0.02628
	0.00748809	0.00612662	0.00816882	0.00408441		0.0108918		0.0156569				0.010211	0.00477	0.0116099	0.013615		0.015657	0	0.0156569	0.02859
	0.00476515	0.00884956	0.00680735	0.00953029		0.0108918						0.010892	0.00817	0.0108359	0.00885		0.017699	0.01838	0.0183799	0.02451
	0.00544588	0.012934	0.00748809	0.00680735		0.0163376						0.012934	0.01021	0.0123839	0.00885		0.015657	0.01838	0.0183799	0.02927
	0.00544588	0.00680735	0.00612662	0.00748809		0.0176991						0.007488	0.00749	0.0116099	0.00953		0.023145	0.01838	0.0204221	0.02723
	0.00544588	0.00816882	0.010211	0.00476515		0.00953029						0.010211	0.00973	0.0081688	0.010892		0.018392	0.025868	0.0197413	0.01426
	0.00544588	0.00544588	0.00884956			0.0115725						0.010211	0.01251	0.0108918	0.012934		0.021103	0.020422	0.0197413	0.01838
	0.00340368	0.00816882	0.00816882			0.0136147						0.010892	0.01251	0.0095303	0.00953		0.024506	0.019061	0.0183799	0.0177
	0.00612662	0.00680735	0.00816882			0.0190606						0.011572	0.01459	0.0088496	0.00953		0.021103	0.019061	0.0170184	0.0177
	0.00544588	0.00816882	0.00816882			0.0176991						0.006807	0.01042	0.010211	0.010211		0.023826	0.021784	0.023145	0.0143
	0.00612662	0.010211	0.00953029			0.0248963						0.00885	0.0132	0.0100619	0.011572		0.021784	0.020422	0.0238257	0.02451
	0.00884956	0.00476515	0.0122532									0.016338	0.00749	0.0108918	0.012253		0.019755		0.0190606	0.02402
	0.00544588	0.00748809	0.00612662									0.014295	0.00749	0.0122532	0.014295		0.014295		0.0190606	0.01838
	0.00680735		0.00816882									0.014976	0.00885	0.0108918	0.013615		0.00953		0.0142954	0.02383
	0.00544588		0.00476515									0.01838	0.00953	0.0115725	0.013615		0.015657		0.0142954	0.02042
	0.0115725		0.00476515									0.011572	0.00817	0.0115725	0.010892		0.014295		0.0176991	0.02451
	0.00408441		0.00748809									0.012253	0.00817	0.0131579	0.014295		0.017699		0.0204221	0.02246
	0.00612662		0.010211									0.012253	0.00903	0.0068074	0.013615		0.024506		0.0163376	0.02246
	0.0122532		0.00612662									0.013615	0.01361	0.0081688	0.00885		0.024523		0	0.02027
	0.00544588		0.00612662									0.012253	0.01361	0.0074881	0.012253		0.025868		0	0.02383
	0.00544588		0.00545331									0.012934	0.01225	0.0074881	0.00885		0.023145		0.0170184	0.02042
	0.010211		0.00953029									0.014976	0.01498	0.0122532	0.00885		0.020422		0.0163376	0.02178
	0.00476515		0.0108918									0.00953	0.01293	0.0115725	0.010211		0.01838		0.0176991	0.0211
	0.00884956		0.00748809									0.011572	0.01157	0.0077399	0.012253		0.023826		0.0156569	0.0211
	0.00884956		0.00612662									0.011572	0.0139	0.0088496	0.011572		0.021784		0.0197413	0.01906
	0.00680735		0.00544588									0.00885	0.01157	0.0115725	0.013615		0.024506		0.0190606	0.02451
	0.00921986		0.00612662									0.014295	0.01021	0.0068074	0.010211		0.023842		0.0197413	0.01502
	0.00816882		0.00884956									0.013615	0.00613	0.0081688	0.010892		0.021103		0.0197413	0.01838
	0.00680735		0.00953029									0.014295	0.00749	0.0081688	0.00885		0.021784		0.0183799	0.01702
	0.00680735		0.00476515									0.016338	0.00953	0.010211	0.00885		0.019741		0.0170184	0.01702
	0.00680735		0.0122532									0.00953	0.00681	0.010211	0.011572		0.023145		0.023145	0.01566
			0.00748809									0.011572	0.00613	0.0085139	0.014976		0.017699		0.0238257	0.01702
			0.00680735									0.012253	0.01181	0.0068074	0.011572		0.028591		0	0.0143
			0.00816882									0.012934	0.00817	0.0095303	0.014295		0.017699		0.0163376	0.02042
			0.00953029									0.012253	0.01089	0.0047651	0.008169		0.020422		0.0197413	0.01974
			0.00886162									0.014976	0.01089	0.0142954	0.008169		0.018392		0.0156569	0.02105
			0.00816882									0.013615	0.01089	0.0136147	0.012253		0.01838		0.0156569	0
			0.00612662									0.012934	0.01361	0.0136147	0.00885		0.014976		0.0183799	0.02249
			0.00680735									0.014976	0.01293	0.0115725	0.00885		0.010211		0.0183799	0.01909
			0.00340368									0.00885	0.01021	0.0108918	0.006807		0.019741		0.0204221	0.02249
			0.00544588									0.012253	0.01089	0.0154799	0.00953		0.014976		0	0.02863
			0.00612662									0.00885	0.01251	0.0122532	0.010211		0.020422		0.0238257	0.0184
			0.00691085									0.013615	0.00749	0.0149762	0.00953		0.013615		0.0204221	0.0184
			0.00680735									0.013615	0.0143	0.012934	0.011572		0.024506		0.0156569	0.02386
												0.011572	0.00885	0.0136147	0.012934		0.025868		0.0238257	0.0184
												0.017018	0.01157	0.0108918	0.008169		0.015668		0.0190606
												0.012253	0.01021	0.0122532	0.00885		0.012934		0.0190606
												0.012934	0.01293	0.0122532	0		0.017699		0.0245065
												0.013615	0.01225	0.012934	0		0.014295		0.0217835
												0.008169	0.01089	0.012934	0.00885		0.023826		0.023145
												0.010211	0.01157	0.0123839	0.00885		0.016338		0.0204221
												0.012253	0.00903	0.0068074	0.00953		0.017699		0.0163376
												0.011572	0.00817	0.0108918	0.013615		0.016338		0.0258679
												0.00953	0.01361	0.010211	0.00885		0.023145		0.0190606
												0.013615	0.00953	0.0081688	0.00885		0.023145		0.0163376
												0.014295	0.01021	0.0163376	0.00885		0.012253		0.0204221
												0.014976	0.01293	0.010211	0.012253		0.021117
												0.008169	0.01021	0.0136147	0.000681		0.012934
												0.007488	0.01157	0.0108918	0.00953		0.010892
												0.012253	0.0143	0.0122532	0.00953		0.019741
												0.006807	0.00817	0.0122532	0.011572		0.019061
												0.004765	0.00817	0.0116099	0.014295		0.014976
												0.00885	0.01459	0.010211	0.013615		0.027229
												0.011572	0.01089	0.0115725	0.014976		0.012253
												0.010892	0.0143	0.010211	0.012934		0.026549
												0.012253	0.00885	0.0088496	0.011572		0.021784
												0.012253	0.01225	0.0163376	0.012934		0.013615
												0.010892	0.01293	0.0142954	0.00953		0.020422
												0.00953	0.01838	0.010211	0.006807		0.02248
												0.010211	0.01702	0.010211	0.011572		0.01838
												0.008169	0.01838	0.010211	0.010892		0.023826
												0.012934	0.01906	0.0122532	0.010892		0.022464
												0.003404	0.01361	0.0122532	0.00885		0.023145
												0.00953	0.01838	0.0123839	0.011572		0.023145
												0.00885	0.01737	0.0088496	0.010211		0.026549
												0.010892	0.01498	0.0088496	0.013615		0.021103
												0.00885	0.0177	0.0081688	0.012934		0.022464
												0.010211	0.01634	0.0061266	0.014295		0.022464
												0.010892	0.0143	0.0156569	0.00953		0.023826
												0.00885	0.01361	0.0088496	0.010892		0.021103
												0.00885	0.01838	0.0108918	0.012253		0.023145
												0.013615	0.00953	0.010211	0.010211		0.019755
												0.010211	0.01225	0.012934	0.012253		0.022464
												0.010892	0.01225	0.0087779	0.00885		0.025187
												0.012934	0.01293	0.0108918	0.00885		0.021103
												0.007488	0.00885	0.0136147	0.00953		0.029952
												0.008169	0.01089	0.0131579	0.010892		0.027229
												0.006127	0.00973	0.0088496	0.000681		0.023826
												0.012253	0.00749	0.0115725	0.012934		0.023826
												0.011572	0.01293	0.0095303	0.010892		0.023826
												0.011572	0.01021	0.0088496	0.010892		0.025868
												0.00953	0.01089	0.0170184	0.00953		0.021103
												0.010211	0.00885	0.012934	0.00885		0.021103
												0.00885	0.01225	0.0122532	0.012934		0.025868
												0.008169	0.0143	0.0122532	0.00953		0.024506
												0.014295	0.01225	0.0122532	0.007488		0.015668
												0.010211	0.00817	0.0108918	0.013615		0.011572
												0.00953	0.00817	0.0115725	0.00885		0.014976
												0.014295	0.01293	0.0136147	0.00885		0.015657
												0.007488	0.00613	0.010211	0.008169		0.021784
												0.00953	0.00953	0.0139319	0.002723		0.020422
												0.00953	0.01112	0.0142954	0.010211		0.027229
												0.012253	0.01021	0.0156569	0.014295		0.012253
												0.011572	0.01293	0.0108918	0.010892		0.025187
												0.010211	0.00749	0.010211	0.013615		0.020422
												0.010211	0.01089	0.0142954	0.00953		0.016338
												0.012934	0.00885	0.0156569	0.00885		0.014976
												0.00885	0.00953	0.0156569	0.014295		0.014976
												0.00953	0.0143	0.0122532	0.010211		0.019061
												0.00953	0.00953	0.0163376	0.00953		0.021784
												0.013615	0.01225	0.0115725			0.020436
												0.010211	0.00681	0.012934			0.016338
												0.010892	0.00817	0.012934			0.01838
												0.014295	0.01157	0.0095303			0.014976
												0.00885	0.00613	0.0108918			0.022464
												0.008169	0.00885	0.0123839			0.002042
												0.00953	0.01251	0.010211			0.022464
												0.012253	0.00885	0.012934			0.017018
												0.010211	0.01361	0.0095303			0.023145
												0.011572	0.00613	0.0088496			0.017018
												0.012934	0.01225	0.012934			0.014295
												0.010211	0.01021	0.010211			0.015657
												0.007488	0.01021	0.0149762			0.015657
												0.008169	0.01566	0.0095303			0.021103
												0.008169	0.01225	0.0136147			0.026549
												0.00953	0.00817	0.0122532			0.019741
												0.011572	0.01225	0.012934			0.023842
												0.006807	0.01225	0.0149762			0.014295
												0.007488	0.01225	0.0108918			0.015657
												0.010892	0.01157	0.0115725			0.015657
												0.001361	0.01157	0.0136147			0.021784
												0.007488	0.01361	0.0131579			0.014976
												0.006807	0.01251	0.0095303			0.021103
												0.011572	0.01021	0.0122532			0.01838
												0.00953	0.01293	0.0115725			0.021103
												0.00953	0.01157	0.0122532			0.023145
												0.00885	0.00953	0.0149762			0.017018
												0.008169	0.01157	0.0136147			0.014295
												0.006807	0.01498	0.0136147			0.017699
												0.003404	0.01566	0.0142954			0.024506
												0.007488	0.01089	0.0061266			0.021784
												0.007488	0.01225	0.0170184			0.020422
												0.00885	0.01361	0.0156569			0.015657
												0.012253	0.01225	0.0115725			0.025204
												0.012253	0.01089	0.0095303			0.023826
												0.010211	0.01361	0.0108918			0.023826
												0.014976	0.0143	0.0115725			0.023826
												0.00885	0.01157	0.0095303			0.020422
												0.010892	0.01293	0.0131579			0.023145
												0.010211	0.01251	0.0122532			0.021103
												0.013532	0.00885	0.0136147			0.023826
												0.012253	0.01498	0.0088496			0.01838
												0.010211	0.01157	0.0095303			0.022464
												0.010892	0.01089	0.0095303			0.023826
												0.012934	0.00749	0.0136147			0.025187
												0.010892	0.0143	0.0149762			0.021784
												0.00953	0.01566	0.012934			0.020422
												0.010892	0.01225	0.0142954			0.028591
												0.00885	0.01225	0.0088496			0.024506
												0.011572	0.01089	0.0088496			0.023826
												0.00885	0.01225	0.0163376			0.025868
												0.012934	0.00953	0.010211			0.019755
												0.010211	0.00817	0.0136147			0.022464
												0.00953	0.00953	0.0108918			0.025187
												0.012934	0.01293	0.0081688			0.021103
												0.007488	0.00613	0.0081688			0.029952
												0.010892	0.00817	0.0108359			0.027229
												0.010892	0.01112	0.010211			0.023826
												0.010892	0.01021	0.012934			0.023826
												0.007488	0.0143	0.010211			0.023826
												0.012934	0.00613	0.0074881			0.025868
												0.012934	0.00953	0.0108918			0.021103
												0.007488	0.01021	0.012934			0.021103
												0.00885	0.00953	0.0108918			0.025868
												0.008169	0.0143	0.0108918			0.024506
												0.010892	0.00953	0.0136147			0
												0.010892	0.00545	0.0115725			0.021784
												0.010892	0.00953	0.0095303			0.026549
												0.007488	0.01225	0.0136147			0.021784
												0.010211	0.01361	0.0108918			0.028591
												0.014976	0.0143	0.0122532			0.033223
												0.010892	0.01157	0.0122532			0.023237
												0.011572	0.01021	0.0122532			0.027386
												0.014976	0.01498	0.0115725			0.031535
												0.00885	0.00817	0.010211			0.036515
												0.00953	0.01157	0.0139319			0.033195
												0.00885	0.0132	0.0108918			0.029046
												0.012253	0.01225	0.0136147			0.032365
												0.012253	0.01498	0.010211			0.030705
												0.010211	0.00953	0.0081688			0.033195
												0.010892	0.01293	0.0149762			0.030705
												0.012934	0.01225	0.0122532			0.024066
												0.00953	0.01021	0.0142954			0.030705
												0.010892	0.0177	0.010211			0.038174
												0.008169	0.01157	0.0142954			0.030705
												0.00885	0.00477	0.0061266			0.029876
												0.010804	0.01157	0.010211			0.034025
												0.00885	0.0143	0.0163376			0.020747
												0.00953	0.01566	0.0095303			0.034855
												0.011572	0.00749	0.010211			0.030705
												0.014976	0.01021	0.0142954
												0.014976	0.00885	0.0136147
												0.012934	0.00885	0.0136147
												0.017699	0.01089	0.0176991
												0.011572	0.00953	0.0149762
												0.013615	0.01225	0.0170279
												0.012934	0.01042	0.0156569
												0.016238	0.00817	0.0156569
												0.014976	0.01157	0.0156569
												0.012934	0.00953	0.0142954
												0.013615	0.01157	0.0204221
												0.015657	0.00953	0.0183799
												0.013615	0.01361	0.0163376
												0.012253	0.01498	0.0149762
												0.013615	0.01021	0.0149762
												0.011572	0.01021	0.0183799
												0.014295	0.00885	0.0190606
												0.011572	0.00885	0.0190606
												0.002706	0.01021	0.0163376
												0.012934	0.01157	0.0176991
												0.012253	0.01361	0.0183799
												0.012934	0.01157	0.0108918
												0.010211	0.01157	0.012934
												0.010892	0.01157	0.0087779
												0.012934	0.01089	0.0122532
												0.008169	0.00953	0.0142954
												0.00885	0.01157	0.0116099
												0.006807	0.0132	0.010211
												0.011572	0.00817	0.012934
												0.011572	0.01225	0.0095303
												0.012253	0.00953	0.010211
												0.010211	0.00885	0.0170184
												0.012253	0.01089	0.0142954
												0.007488	0.01157	0.012934
												0.010211	0.01361	0.0136147
												0.006127	0.01157	0.0067522
												0.00953	0.01021	0.0149762
												0.00953	0.01157	0.0136147
												0.008169	0.01021	0.0074881
												0.010211	0.01021	0.0142954
												0.010892	0.01021	0.0142954
												0.007488	0.01225	0.0142954
												0.012934	0.01089	0.0170184
												0.013615		0.0108918
												0.011572		0.0136147
												0.008169		0.0122532
												0.014295		0.0088496
												0.006127		0.0088496
												0.012253		0.0131579
												0.010892		0.0081688
												0.014976		0.0122532
												0.012934		0.0115725
												0.012934		0.0095303
												0.011572		0.0122532
												0.011572		0.0122532
												0.00885		0.0142954
												0.006807		0.012934
												0.012253		0.0115725
												0.00953		0.012934
												0.00953		0.0074881
												0.006127		0.0136147
												0.010211		0.0108918
												0.00953		0.010211
												0.011572		0.0108918
												0.012934		0.0170184
												0.012253		0.012934
												0.012934		0.0081688
												0.010211		0.010211
												0.00953		0.0088496
												0.011572		0.0095303
												0.007488		0.0115725
												0.010892		0.0100619
												0.00953		0.0088496
												0.013615		0.0115725
												0.011572		0.0081688
												0.011572		0.0074881
												0.010211		0.0142954
												0.011572		0.0115725
												0.00885		0.0115725
												0.008169		0.0108918
												0.008169		0.0054459
												0.00953		0.0136147
												0.010804		0.0122532
												0.007488		0.0074881
												0.00885		0.0115725
												0.008169		0.0115725
												0.010804		0.012934
												0.011572		0.0142954
												0.00953		0.0081688
												0.008169		0.010211
												0.019061		0.0068074
												0.017699		0.0088496
												0.017018		0.0074881
												0.017699		0.010211
												0.014976		0.010211
												0.015657		0.0100619
												0.015657		0.0081688
												0.015562		0.0095303
												0.013615		0.0054459
												0.017699		0.0054459
												0.016338		0.012934
												0.012253		0.0095303
												0.016338		0.010211
												0.015657		0.0088496
												0.015657		0.0074881
												0.015657		0.0122532
												0.015657		0.0088496
												0.014976		0.010211
												0.014885		0.0088496
												0.011572		0.010211
												0.016338		0.0108918
												0.017591		0.012934
												0.015657		0.0081688
												0.014295		0.0081688
												0.010211		0.0068074
												0.014295		0.0122532
												0.007488		0.012934
												0.008169		0.010211
												0.011572		0.0122532
												0.006127		0.012934
												0.006807		0.0123839
												0.008169		0.010211
												0.012253		0.0115725
												0.010211		0.0108918
												0.011572		0.010211
												0.011572		0.012934
												0.00885		0.0142954
												0.004765		0.0115725
												0.006807		0.0122532
												0.006807		0.0136147
												0.008169		0.0149762
												0.005446		0.0149762
												0.006127		0.012934
												0.010211		0.012934
												0.008169		0.010211
												0.00885		0.0156569
												0.012934		0.0183799
												0.008169		0.0136147
												0.00953		0.0156569
												0.008169		0.0122532
												0.015657		0.0108918
												0.013615		0.012934
												0.012253		0.012934
												0.010211		0.012934
												0.013615		0.0136147
												0.00885		0.0136147
												0.00953		0.0147059
												0.010211		0.010211
												0.010892		0.012934
												0.008169		0.0108918
												0.012934		0.0088496
												0.012253		0.0170184
												0.00885		0.010211
												0.00953		0.0149762
												0.00953		0.0081688
												0.010892		0.0142954
												0.011572		0.0136147
												0.010804		0.0108918
												0.00885		0.0163376
												0.00953		0.0142954
												0.006127		0.0122532
												0.010804		0.010211
												0.012253		0.0176991
												0.010211		0.0156569
												0.011572		0.0142954
												0.010804		0.012934
												0.012253		0.0115725
												0.00885		0.0149762
												0.017699		0.0081688
												0.015657		0.010211
												0.014976		0.0088496
												0.019741		0.0122532
												0.012934		0.012934
												0.013615		0.0116099
												0.015657		0.010211
												0.016338		0.012934
												0.017018		0.0081688
												0.015657		0.0074881
												0.016338		0.0156569
												0.017018		0.0115725
												0.012934		0.0115725
												0.012253		0.0108918
												0.013615		0.0122532
												0.014976		0.0122532
												0.014976		0.0122532
												0.012934		0.012934
												0.014976		0.0115725
												0.014976		0.012934
												0.013615		0.0115725
												0.017018		0.0170184
												0.014295		0.0108918
												0.016338		0.012934
												0.014976		0.0081688
												0.021103		0.0081688
												0.013615		0.0136147
												0.016338		0.0136147
												0.013615		0.0081688
												0.011572		0.010211
												0.010892		0.0088496
												0.014295		0.0115725
												0.006127		0.0088496
												0.00953		0.0085139
												0.00885		0.0095303
												0.013615		0.0122532
												0.011572		0.0095303
												0.010211		0.0081688
												0.00953		0.012934
												0.011572		0.0122532
												0.010211		0.010211
												0.008169		0.0115725
												0.006807		0.0115725
												0.008169		0.0108918
												0.010892		0.0115725
												0.006127		0.012934
												0.00953		0.0115725
												0.010892		0.010211
												0.00953		0.0136147
												0.012253		0.0142954
												0.00885		0.0095303
												0.010892		0.0122532
												0.010892		0.0095303
												0.017018		0.0081688
												0.00953		0.0108918
												0.010892		0.0142954
												0.013615		0.0108918
												0.013615		0.0088616
												0.011572		0.00818
												0.012253		0.00818
												0.011572		0.0115883
												0.007488		0.0095433
												0.008169		0.0093023
												0.00885		0.0068166
												0.012179		0.0095433
												0.011572		0.0074983
												0.011572		0.0068166
												0.010892		0.0122699
												0.010211		0.0095433
												0.010211		0.0109066
												0.00953		0.0088616
												0.008169		0.0115883
												0.00953		0.0102249
												0.010892		0.0115883
												0.007488		0.0095433
												0.010825		0.0109066
												0.010892		0.0095433
												0.010892		0.0109066
												0.013532		0.0136333
												0.00885		0.0102249
												0.012253		0.0109066
												0.00953		0.0088616
												0.014208		0.0088616
												0.00953		0.0074983
												0.010892		0.0115883
												0.016338		0.0088616
												0.00953		0.0088616
												0.017018		0.0115725
												0.013615		0.0149762
												0.011572		0.0122532
												0.013615		0.0136147
												0.010892		0.0136147
												0.012934		0.0147059
												0.012253		0.0115725
												0.015657		0.0115725
												0.014976		0.0142954
												0.016338		0.012934
												0.015657		0.0163376
												0.013615		0.0156569
												0.012253		0.0136147
												0.011572		0.0136147
												0.011572		0.0149762
												0.014295		0.0183799
												0.014295		0.0163376
												0.010892		0.0149762
												0.014295		0.0149762
												0.011572		0.0122532
												0.014295		0.0170184
												0.017018		0.0163376
												0.012253		0.0156569
												0.012934		0.0170184
												0.011572		0.0142954
												0.017699		0.0115725
												0.011572		0.010211
												0.011572		0.0163376
												0.017018		0.0156569
												0.014295		0.012934
												0.012253		0.0122699
												0.012934		0.0142954
												0.00953		0.0163376
												0.00885		0.0148548
												0.012253		0.0122532
												0.005446		0.0136147
												0.00885		0.0162539
												0.00953		0.012934
												0.012934		0.0156569
												0.010892		0.0142954
												0.010892		0.0115725
												0.011572		0.0163376
												0.00953		0.0170184
												0.008169		0.0149762
												0.006127		0.0149762
												0.00885		0.0162053
												0.010211		0.0156569
												0.010211		0.0136147
												0.005446		0.0176991
												0.00885		0.0149762
												0.007488		0.0081688
												0.010211		0.0142954
												0.011572		0.0217835
												0.00953		0.0168805
												0.00885		0.0142954
												0.007488		0.0156569
												0.014976		0.0142954
												0.007488		0.0115725
												0.00885		0.0163376
												0.011572		0.0156569
												0.00885		0.0156569
												0.00885		0.0122699
												0.010892		0.0149762
												0.014976		0.010211
												0.012253		0.012934
												0.012934		0.010211
												0.013615		0.0108918
												0.00953		0.0122532
												0.012934		0.0108359
												0.012934		0.0088496
												0.011572		0.010211
												0.008169		0.0095303
												0.013615		0.0074881
												0.012253		0.012934
												0.00953		0.0115725
												0.012253		0.0108918
												0.00885		0.0095303
												0.011572		0.0122532
												0.012934		0.0149762
												0.012934		0.0122532
												0.00953		0.012934
												0.014976		0.012934
												0.00885		0.0081688
												0.013615		0.012934
												0.017699		0.0176991
												0.011572		0.0136147
												0.012934		0.012934
												0.010211		0.0108918
												0.012253		0.0088496
												0.011572		0.0081688
												0.010892		0.0122532
												0.017018		0.0122532
												0.011572		0.010211
												0.011572		0.0088616
												0.014976		0.0108918
												0.012253		0.0136147
												0.019061		0.0095303
												0.013615		0.012934
												0.014295		0.0115725
												0.016338		0.010211
												0.010892		0.0115725
												0.014295		0.0108359
												0.014295		0.0095303
												0.012934		0.0108918
												0.010892		0.0095303
												0.013615		0.0081688
												0.014976		0.0142954
												0.010892		0.0136147
												0.012253		0.0088496
												0.012934		0.0115725
												0.013615		0.0088496
												0.012934		0.0149762
												0.01418		0.0142954
												0.010892		0.010211
												0.013615		0.012934
												0.00885		0.010211
												0.012154		0.0136147
												0.016338		0.0142954
												0.013615		0.0108918
												0.012934		0.0122532
												0.010128		0.0081688
												0.013615		0.0068074
												0.011572		0.0095303
												0.011479		0.0142954
												0.019061		0.0122532
												0.013615		0.0095303
												0.014295		0.0102249
												0.016338		0.0088496
												0.012253		0.0142954
												0.010211		0.0088496
												0.013615		0.010211
												0.011572		0.0108918
												0.010892		0.0108035
												0.012934		0.0088496
												0.00885		0.0095303
												0.012253		0.0123839
												0.012253		0.0095303
												0.014976		0.0122532
												0.011572		0.010211
												0.011572		0.0095303
												0.014295		0.0122532
												0.011572		0.0136147
												0.010211		0.0122532
												0.008169		0.012934
												0.00953		0.0114787
												0.010892		0.0115725
												0.008169		0.010211
												0.00885		0.0136147
												0.011572		0.0095303
												0.010892		0.0095303
												0.012934		0.0108918
												0.014295		0.0149762
												0.012253		0.0114787
												0.010892		0.0095303
												0.00953		0.010211
												0.01838		0.010211
												0.008169		0.012934
												0.011572		0.0142954
												0.014976		0.0115725
												0.010892		0.0115725
												0.012253		0.0095433
												0.014295		0.0136147
												0.010211		0.012154
												0.012934		0.012934
												0.014295		0.010211
												0.016312		0.0088496
												0.012766		0.010211
												0.012057		0.0108035
												0.015603		0.0108918
												0.009929		0.0122532
												0.012057		0.0116099
												0.012766		0.0074881
												0.014184		0.0088496
												0.013475		0.0081688
												0.013475		0.0061266
												0.015603		0.012934
												0.012766		0.0088496
												0.009929		0.0122532
												0.00922		0.0081688
												0.009929		0.0114787
												0.012766		0.0122532
												0.00922		0.0095303
												0.009929		0.012934
												0.012766		0.0088496
												0.013475		0.0108918
												0.012766		0.010211
												0.015603		0.0163376
												0.012766		0.0128292
												0.011348		0.0115725
												0.012766		0.0095303
												0.019149		0.0061266
												0.00922		0.0108918
												0.014894		0.0108918
												0.016312		0.0095303
												0.013475		0.010211
												0.013475		0.0088616
												0.014184		0.0122532
												0.011348		0.01553
												0.015603		0.0081688
												0.016312		0.010211
												0.00922		0.012154
												0.013615		0.012934
												0.014295		0.012934
												0.013615		0.0087779
												0.015657		0.0136147
												0.010892		0.0136147
												0.011572		0.0147059
												0.011572		0.0115725
												0.014295		0.012934
												0.012934		0.0136147
												0.012253		0.0115725
												0.012934		0.0183799
												0.013615		0.0156569
												0.010211		0.0122532
												0.010211		0.0136147
												0.011572		0.0108035
												0.012253		0.0149762
												0.008169		0.0149762
												0.010892		0.0142954
												0.010211		0.0115725
												0.013615		0.0149762
												0.012934		0.0142954
												0.012934		0.0149762
												0.012253		0.012154
												0.012253		0.0142954
												0.013615		0.0108918
												0.019741		0.0115725
												0.00953		0.0136147
												0.011572		0.0156569
												0.015657		0.0136147
												0.011572		0.012934
												0.012934		0.0129516
												0.017699		0.0136147
												0.012253		0.0175557
												0.015657		0.0136147
												0.017018		0.012934
												0.008169		0.0141796
												0.008511		0.0128292
												0.010892		0.0115725
												0.011572		0.0149762
												0.010892		0.0122532
												0.011572		0.0136147
												0.006127		0.0136147
												0.008169		0.0147059
												0.010211		0.0115725
												0.012253		0.0115725
												0.00885		0.0142954
												0.011572		0.012934
												0.010892		0.0163376
												0.010211		0.0156569
												0.00885		0.0136147
												0.005446		0.0136147
												0.00953		0.0149762
												0.010892		0.0183799
												0.00953		0.0163376
												0.006127		0.0149762
												0.012253		0.0149762
												0.010892		0.0122532
												0.012253		0.0170184
												0.014976		0.0163376
												0.010211		0.0156569
												0.010892		0.0170184
												0.00953		0.0142954
												0.015657		0.0115725
												0.008169		0.010211
												0.010892		0.0163376
												0.014976		0.0156569
												0.00953		0.012934
												0.008169		0.0122699
												0.012934		0
												0.00885		0.0149762
												0.007488		0.0108918
												0.014295		0.0088496
												0.010892		0.0136147
												0.011348		0.0122532
												0.011572		0.0136147
												0.014295		0.0095303
												0.012934		0.0115725
												0.010892		0.010211
												0.014295		0.0081688
												0.00885		0.0088496
												0.010892		0.0108359
												0.012253		0.0088496
												0.015657		0.0115725
												0.012253		0.0081688
												0.014295		0.0074881
												0.012934		0.0115725
												0.014295		0.012934
												0.010211		0.010211
												0.010211		0.0108918
												0.012253		0.0108918
												0.010892		0.0095303
												0.010892		0.0095303
												0.00885		0.012934
												0.012934		0.0088496
												0.012253		0.0074881
												0.012253		0.0088496
												0.015657		0.0170184
												0.012253		0.0108918
												0.010892		0.0088496
												0.012253		0.0081688
												0.01838		0.0095303
												0.010892		0.0108918
												0.011572		0.0122532
												0.01838		0.0108918
												0.010892		0.0108918
												0.012253		0.0088616
												0.015657		0.0142954
												0.011572		0.010211
												0.013615		0.0108918
												0.015657		0.0095303
												0.010892		0.0061266
												0.014894		0.0108918
												0.013615		0.0136147
												0.010211		0.0142954
												0.014295		0.0149762
												0.011572		0.0122532
												0.012253		0.0149762
												0.015657		0.0115725
												0.008169		0.012934
												0.011572		0.0170279
												0.010892		0.0149762
												0.015657		0.0176991
												0.011572		0.012934
												0.013615		0.0122532
												0.011572		0.0149762
												0.013615		0.0149762
												0.011572		0.0183799
												0.010211		0.0142954
												0.010211		0.0156569
												0.010892		0.0142954
												0.012253		0.0115725
												0.008169		0.0190606
												0.011572		0.0095303
												0.012253		0.0142954
												0.011572		0.0136147
												0.013615		0.0183799
												0.010892		0.0156569
												0.012253		0.0122532
												0.010892		0.012934
												0.01838		0.0122532
												0.010892		0.0183799
												0.011572		0.0149762
												0.017018		0.0142954
												0.010211		0.0149762
												0.011572		0.0149966
												0.016338		0.0197413
												0.010892		0.0170184
												0.014295		0.0170184
												0.014295		0.0163376
												0.012253		0.0136147
												0.015603		0.0142954
												0.013615		0.0156569
												0.011572		0.0197413
												0.012253		0.012934
														0.0095303
														0.0115725
														0.010211
														0.012934
														0.010211
														0.0108359
														0.0081688
														0.0095303
														0.0108918
														0.0095303
														0.0142954
														0.0108918
														0.012934
														0.0115725
														0.012934
														0.0149762
														0.012934
														0.0142954
														0.012934
														0.012934
														0.0122532
														0.0156569
														0.0108918
														0.0108918
														0.0108918
														0.0081688
														0.0136147
														0.012934
														0.0122532
														0.0081688
														0.0102249
														0.012934
														0.0170184
														0.0115725
														0.0108918
														0.012934
														0.010211
														0.0142954
														0.012934
														0.0122532
														0.0176991
														0.0081688
														0.0081688
														0.0081688
														0.012934
														0.010211
														0.0108359
														0.0095303
														0.0108918
														0.0074881
														0.0054459
														0.0149762
														0.0108918
														0.0115725
														0.0074881
														0.0115725
														0.010211
														0.0115725
														0.0149762
														0.0108918
														0.0115725
														0.0095303
														0.0142954
														0.012934
														0.0122532
														0.010211
														0.0081688
														0.0115725
														0.010211
														0.010211
														0.0095303
														0.00818
														0.0142954
														0.0156569
														0.010211
														0.0108918
														0.0122532
														0.0088496
														0.0115725
														0.0142954
														0.010211
														0.0136147
														0.0108918
														0.0108918
														0.0136147
														0.010211
														0.0047651
														0.0088496
														0.0123839
														0.0095303
														0.0122532
														0.0115725
														0.0095303
														0.0108918
														0.0122532
														0.012934
														0.0115725
														0.0108918
														0.012934
														0.0088496
														0.0115725
														0.0108918
														0.0061266
														0.0095303
														0.0170184
														0.0122532
														0.0081688
														0.0088496
														0.0095303
														0.0115725
														0.012934
														0.0115725
														0.0108918
														0.0109066
														0.012934
														0.0115725
														0.0088496
														0.0108918
														0.0095303
														0.010211
														0.012934
														0.012934
														0.0088496
														0.0108918
														0.0136147
														0.0122532
														0.0142954
														0.0149762
														0.0136147
														0.0088496
														0.0095303
														0.0131579
														0.0108918
														0.0136147
														0.0142954
														0.0136147
														0.010211
														0.0149762
														0.0149762
														0.0156569
														0.0142954
														0.0142954
														0.012934
														0.0108918
														0.0108918
														0.0108918
														0.0149762
														0.0176991
														0.0142954
														0.0095303
														0.012934
														0.012934
														0.012934
														0.0170184
														0.0156569
														0.012934
														0.0109066
														0.0149762
														0.0149762
														0.0142954
														0.012934
														0.0108918
														0.0142954
														0.0142954
														0.0149762
														0.010211
														0.0122532
														0.0136147
														0.0149762
														0.0095303
														0.0115883
														0.0129516
														0.0102249
														0.0136333
														0.0149966
														0.0108359
														0.0115883
														0.0129516
														0.00818
														0.0088616
														0.0170416
														0.0129516
														0.0149966
														0.0122699
														0.00818
														0.0163599
														0.0122699
														0.0115883
														0.0115883
														0.0149966
														0.0143149
														0.0163599
														0.0109066
														0.0129516
														0.0095433
														0.006135
														0.0149966
														0.0149966
														0.0122699
														0.0129516
														0.0129693
														0.0149966
														0.0190866
														0.0122699
														0.0115883
														0.0143149
														0.0095433
														0.0136333
														0.0149966
														0.0136333
														0.0129516
														0.0129516
														0.0115883
														0.0122699
														0.0156783
														0.0115725
														0.0122532
														0.0095303
														0.0142954
														0.0108918
														0.0116099
														0.0095303
														0.0122532
														0.0115725
														0.0108918
														0.0163376
														0.0108918
														0.0136147
														0.012934
														0.0142954
														0.0142954
														0.0156569
														0.0136147
														0.0149762
														0.0122532
														0.0136147
														0.0176991
														0.0142954
														0.0136147
														0.0115725
														0.0115725
														0.012934
														0.0142954
														0.012934
														0.010211
														0.0109066
														0.0136147
														0.0176991
														0.0115725
														0.012934
														0.0122532
														0.012934
														0.0142954
														0.0136147
														0.012934
														0.0190606
														0.010211
														0.0122532
														0.0122532
														0.0149762
														0.0156783
														0.0108918
														0.0115725
														0.0115725
														0.0095303
														0.010211
														0.0116099
														0.010211
														0.012934
														0.0095303
														0.0088496
														0.012934
														0.012934
														0.012934
														0.0122532
														0.0122532
														0.0095303
														0.0081688
														0.012934
														0.0088496
														0.010211
														0.0088496
														0.0183799
														0.0081688
														0.010211
														0.0108918
														0.0095303
														0.0136147
														0.0136147
														0.0095303
														0.0095303
														0.0102249
														0.0156569
														0.012934
														0.0136147
														0.0122532
														0.0074881
														0.0095303
														0.0149762
														0.0156569
														0.0068074
														0.012934
														0.0108918
														0.0115725
														0.010211
														0.0115725
														0.0136333
														0.0142954
														0.0088496
														0.0108918
														0.0081688
														0.0122532
														0.0122532
														0.0123839
														0.010211
														0.0115725
														0.0074881
														0.0074881
														0.0163376
														0.0115725
														0.0122532
														0.0108918
														0.0081688
														0.012934
														0.0108918
														0.0108918
														0.0108918
														0.0122532
														0.0115725
														0.0149762
														0.0088496
														0.010211
														0.0088496
														0.0034037
														0.0142954
														0.0136147
														0.010211
														0.010211
														0.0109066
														0.0149762
														0.0163376
														0.0122532
														0.010211
														0.0122532
														0.0081688
														0.0122532
														0.0149762
														0.0115725
														0.0142954
														0.0115725
														0.010211
														0.0108918
														0.0149762
														0.00818
														0.0136147
														0.0115725
														0.0068074
														0.0088496
														0.0074881
														0.010211
														0.0074881
														0.0092879
														0.0054459
														0.0068074
														0.0081688
														0.0068074
														0.0142954
														0.0095303
														0.0088496
														0.0088496
														0.0088496
														0.0122532
														0.0115725
														0.010211
														0.0115725
														0.010211
														0.0108918
														0.0115725
														0.0095303
														0.0095303
														0.0081688
														0.0068074
														0.0108918
														0.0115725
														0.0095303
														0.0081688
														0.0074983
														0.010211
														0.012934
														0.010211
														0.0081688
														0.0088496
														0.0088496
														0.010211
														0.010211
														0.0081688
														0.0149762
														0.0068074
														0.0081688
														0.0108918
														0.0115725
														0.0115883
														0.0088496
														0.0095303
														0.0088496
														0.0074881
														0.0108918
														0.0095303
														0.0095303
														0.0095303
														0.0085139
														0.0061266
														0.010211
														0.0074881
														0.0061266
														0.0108918
														0.0088496
														0.0068074
														0.0081688
														0.0108918
														0.012934
														0.0108918
														0.0095303
														0.0122532
														0.0068074
														0.010211
														0.0149762
														0.0115725
														0.0115725
														0.0088496
														0.0074881
														0.0088496
														0.0095303
														0.010211
														0.0074881
														0.0068166
														0.0108918
														0.0122532
														0.0068074
														0.0074881
														0.0108918
														0.0081688
														0.0136147
														0.0108918
														0.0088496
														0.0156569
														0.0088496
														0.0088496
														0.0088496
														0.0108918
														0.0122699
														0.0095303
														0.0115725
														0.0095303
														0.0074881
														0.0095303
														0.010211
														0.0074274
														0.0136147
														0.0115725
														0.0108359
														0.010211
														0.0115725
														0.0068074
														0.0074881
														0.012934
														0.012934
														0.0115725
														0.0108918
														0.0108035
														0.0122532
														0.0136147
														0.012934
														0.010211
														0.0115725
														0.012934
														0.0156569
														0.0108035
														0.012934
														0.0095303
														0.0068074
														0.0095303
														0.0136147
														0.0108918
														0.0095303
														0.0074983
														0.0142954
														0.01553
														0.0095303
														0.0095303
														0.0114787
														0.0101283
														0.0135044
														0.0142954
														0.0095303
														0.0156569
														0.0108918
														0.0074881
														0.012934
														0.0142954
														0.0109066
														0.012934
														0.0122532
														0.010211
														0.0095303
														0.0088496
														0.0117484
														0.0138217
														0.0124395
														0.0103663
														0.0110574
														0.010878
														0.0110574
														0.0138217
														0.0117484
														0.0110574
														0.0124395
														0.0145128
														0.0138217
														0.0145128
														0.0131306
														0.0124395
														0.0117484
														0.0152039
														0.0110574
														0.0110574
														0.0117484
														0.0193504
														0.0131306
														0.0110574
														0.0117484
														0.0117484
														0.0145128
														0.0152039
														0.0131306
														0.0131306
														0.0124567
														0.016586
														0.0124395
														0.0145128
														0.0131306
														0.008293
														0.0131306
														0.015895
														0.016586
														0.0076019
														0.0152039
														0.0145128
														0.0138217
														0.0110574
														0.0124395
														0.0152249
														0.0152039
														0.0089841
														0.0138217
														0.0103663
														0.0124395
														0.0131306
														0.0088496
														0.0108918
														0.0108918
														0.0095303
														0.0081688
														0.0116099
														0.010211
														0.012934
														0.0074881
														0.0061266
														0.0108918
														0.010211
														0.0108918
														0.0095303
														0.0122532
														0.0088496
														0.0081688
														0.0149762
														0.0081688
														0.0068074
														0.0074881
														0.0163376
														0.012934
														0.0088496
														0.010211
														0.0074881
														0.012934
														0.0108918
														0.010211
														0.010211
														0.0095433
														0.0149762
														0.0108918
														0.0108918
														0.010211
														0.0081688
														0.0095303
														0.0149762
														0.0149762
														0.0061266
														0.0115725
														0.0115725
														0.0088496
														0.0088496
														0.0122532
														0.0122699
														0.0122532
														0.0074881
														0.0095303
														0.0088496
														0.0081688
														0.010211
														0.008293
