# Supplementary material for: Superinfection promotes replication and diversification of defective HIV-1 proviruses in people with non-suppressible viraemia
Source: Nat Microbiol. 2025 Oct 3;10(11):2736–48. doi: 10.1038/s41564-025-02135-z (PMC12578631; doi:10.1038/s41564-025-02135-z)
Supplement: Supplementary file 8 — Excel file with data, with each part of the figure on a new tab. [file 41564_2025_2135_MOESM8_ESM.xlsx]

## Sheet: Extended Data Figure 2a
	Participant:	040			017			012			274			P01
Target:	LTR-gag	3.42918	2.12965	3.97271	8.53835	14.6753	12.2541	14.9125	16.1428	16.7951	26.9294	23.688	23.3915	29.2567	31.9991	30.0078
Target:	Δ1417	0	0	0	0	0	0	0	0	0	0	0	0	27.1814	28.0856	26.0548
Target:	Δ313	0	0	0	0	0	0	0	0	0	0	0	0	30.5562	27.5668	30.5365
	Participant:	040			017			012			274			P02
Target:	WT-270	2.09	1.77	1.32	10.5	8.62	10	8.4	7.58	6.74	10.79	11.91	9.3	0.94	1.19	0.74	0.83
Target:	Δ270	0	0	0	0	0	0	0	0.13	0	0	0	0	24.35	24.25	23.24	26.04

## Sheet: Extended Data Figure 2c
P02	Years	d270 HIV DNA (copies/1M WBC)	WT-270 HIV DNA (copies/1M WBC)	% d270	Avg/timept
	1.47671	0	16812.9	0	0
		0	14457.4	0
		0	12246.1	0
	1.99178	0	6663.9	0	0
		0	4668.66	0
		0	5241.92	0
	13.6055	61912.1	1402.27	0.977852	97.942
		61492.1	1480.43	0.976491
		57665.6	942.622	0.983917

## Sheet: Extended Data Figure 2d
P02	Years	d270 copies/mL plasma	WT-270 copies/mL plasma	% d270	Avg/timept
	0	0	16025.8	0	0.000236532
		0	17460	0
		0	17239.5	0
		0	16273.7	0
		0	17477.1	0
		25.7052	18086.9	0.00141919
	5.92877	0	69116.6	0	0
		0	67407.6	0
		0	68892.2	0
		0	69654.3	0
		0	68575.3	0
		0	74968.7	0
	12.5096	499.467	861.2	0.367075	0.386576
		616.8	904.933	0.405327
		574.533	908.8	0.387326
