# Supplementary material for: Superinfection promotes replication and diversification of defective HIV-1 proviruses in people with non-suppressible viraemia
Source: Nat Microbiol. 2025 Oct 3;10(11):2736–48. doi: 10.1038/s41564-025-02135-z (PMC12578631; doi:10.1038/s41564-025-02135-z)
Supplement: Supplementary file 9 — Excel file with data, with all parts of the figure on a single tab. [file 41564_2025_2135_MOESM9_ESM.xlsx]

## Sheet: Extended Data Figure 4b-e
Extended Figure	Construct transfected into 293T HEK cells:	NL4-3 Δ1417Δ313	NL4-3 Δ270	NL4-3 WT	NL4-3 ΔEnv
	bNAb used to stain
4b	10E8v4	0.78	1.04	32	0.69
		0.85	0.86	27.8	0.92
4c	PGT121	1.77	5.2	17.5	1.15
		2.15	4.03	17.9	1.38
4d	PGT128	0.64	1.59	30	0.79
		0.67	1.56	29.3	0.69
4e	PGDM1400	0.09	0.16	24.3	0.23
		0.12	0.38	23	0.25
